# Supplementary material for: Primary Care Professionals’ Self-Efficacy Surrounding Advance Care Planning and Its Link to Sociodemographics, Background and Perceptions: A Cross-Sectional Study
Source: Int J Environ Res Public Health. 2021 Aug 27;18(17):9034. doi: 10.3390/ijerph18179034 (PMC8430566; doi:10.3390/ijerph18179034)
Supplement: Supplementary file 1 [file ijerph-18-09034-s001.zip]

Archive with 1 entries (1 files):
- ijerph-1336675-supplementary.pdf
